# Supplementary material for: HIITing Anxiety and Depression in Parkinson’s Disease and Multiple Sclerosis—A Study Protocol of a Transdiagnostic Randomized Controlled Trial (HersenFIT)
Source: Brain Sci. 2025 Aug 29;15(9):945. doi: 10.3390/brainsci15090945 (PMC12468372; doi:10.3390/brainsci15090945)
Supplement: Supplementary file 1 [file brainsci-15-00945-s001.zip]

Archive with 1 entries (1 files):
- brainsci-3791585-supplementary.pdf
